# Supplementary material for: Biological and Inflammatory Effects of Antigen 5 from Polybia paulista (Hymenoptera, Vespidae) Venom in Mouse Intraperitoneal Macrophages
Source: Toxins (Basel). 2021 Nov 29;13(12):850. doi: 10.3390/toxins13120850 (PMC8703750; doi:10.3390/toxins13120850)
Supplement: Supplementary file 1 [file toxins-13-00850-s001.zip]

Archive with 1 entries (1 files):
- toxins-1415081-supplementary.pdf
